# Supplementary material for: Identification of novel membrane markers in circulating tumor cells of mesenchymal state in breast cancer
Source: Biochem Biophys Rep. 2024 Feb 13;38:101652. doi: 10.1016/j.bbrep.2024.101652 (PMC10875194; doi:10.1016/j.bbrep.2024.101652)
Supplement: Multimedia component 1 [file mmc1.xlsx]

## Sheet: Table S1
Table S1. genes with high correlation coefficient with ZEB2 (rho>0.3)
	Gene	correlation coefficient (rho)
1	ARRB1	0.583783
2	CLCN3	0.528405
3	CD84	0.520885
4	ST3GAL6	0.504564
5	EFNB1	0.489348
6	IL6ST	0.471588
7	SNAP23	0.470427
8	AFTPH	0.447336
9	CD47	0.425318
10	LRP12	0.413537
11	ACVR1	0.408829
12	CLDN5	0.407112
13	MMD	0.404815
14	GP1BA	0.404582
15	F11R	0.403599
16	ITGB3	0.40288
17	ADORA2B	0.395558
18	STOM	0.392679
19	F2R	0.389428
20	MCTP1	0.38791
21	NEXN	0.387118
22	ADAM9	0.386862
23	MFN2	0.383519
24	SLC44A1	0.380572
25	P2RX1	0.37598
26	ECE1	0.375675
27	ARL6IP5	0.374777
28	SGMS1	0.372377
29	FXYD5	0.37042
30	FYN	0.369765
31	PTPRA	0.366822
32	GNAQ	0.366195
33	VDAC3	0.364809
34	PECAM1	0.364633
35	ATP2C1	0.363649
36	ICAM2	0.362373
37	MAP4K2	0.360912
38	PTGIR	0.35957
39	CD226	0.359254
40	PARD3	0.358906
41	SLA2	0.356875
42	SNAP29	0.355041
43	CD36	0.354053
44	CTNS	0.352656
45	EPB41L3	0.351247
46	LAT	0.35028
47	SNTB1	0.349003
48	CD99	0.34812
49	VAPA	0.344097
50	SLC18A2	0.343199
51	ACVR2A	0.342547
52	TSPAN9	0.337983
53	PRKCB	0.337801
54	RASA3	0.337549
55	EPOR	0.336438
56	MPIG6B	0.336132
57	PTAFR	0.333971
58	NPTN	0.33105
59	CDC42BPB	0.329184
60	VCL	0.328843
61	MADD	0.326281
62	DAB2	0.326195
63	F2RL3	0.325743
64	GP6	0.324437
65	MPP1	0.323806
66	C1GALT1	0.321715
67	ARF1	0.320721
68	TSPAN2	0.319563
69	SERINC3	0.318074
70	SLC9A1	0.317475
71	KCNMB3	0.317011
72	SELP	0.316494
73	GP9	0.315792
74	ERBIN	0.30941
75	EDEM1	0.308497
76	ABCC1	0.306626
77	ITGA9	0.305753
78	NUTF2	0.304777
79	ZYX	0.303133
80	GJA4	0.302746
81	CBL	0.302516
82	ITPR1	0.302395
83	AMFR	0.301229
84	HTATIP2	0.30038

## Sheet: Table S2
Table S2. genes showing significance in survival analysis (p_value <0.01)
	gene	p_val	mean years_to_death in highly expreesed samples	mean years_to_death in lowly expreesed samples	mean difference
1	KCNJ5	4.06759e-05	3.04326	5.22196	-2.1787
2	CHRM5	0.000986062	3.21485	5.05038	-1.83553
3	ABCA7	0.00181743	3.26443	5.0008	-1.73637
4	DDOST	0.00189754	3.26787	4.99735	-1.72947
5	SLC7A6	0.00233019	3.2171	5.04812	-1.83102
6	COPG1	0.00378285	3.24375	5.02148	-1.77773
7	ADGRF4	0.00447001	3.34627	4.91896	-1.57269
8	SLC1A5	0.00457391	3.31012	4.9551	-1.64498
9	SLC25A1	0.00522632	3.34048	4.92475	-1.58427
10	CYB5R3	0.00581663	3.34127	4.92395	-1.58268
11	PTGIR	0.00845732	3.38886	4.87636	-1.48749
12	LRPAP1	0.00962563	3.37349	4.89174	-1.51825
13	F11R	0.00970987	3.32214	4.94308	-1.62095
14	SLC33A1	0.00979033	3.36836	4.89686	-1.5285
